# Supplementary material for: Pitfalls of Thrombotic Microangiopathies in Children: Two Case Reports and Literature Review
Source: Diagnostics (Basel). 2023 Mar 24;13(7):1228. doi: 10.3390/diagnostics13071228 (PMC10093431; doi:10.3390/diagnostics13071228)
Supplement: Supplementary file 1 [file diagnostics-13-01228-s001.zip]

Archive with 1 entries (1 files):
- diagnostics-2284212-supplementary.pdf
